# Supplementary material for: Chikungunya Fever and Rheumatoid Arthritis: A Systematic Review and Meta-Analysis
Source: Trop Med Infect Dis. 2025 Feb 12;10(2):54. doi: 10.3390/tropicalmed10020054 (PMC11861052; doi:10.3390/tropicalmed10020054)
Supplement: Supplementary file 1 [file tropicalmed-10-00054-s001.zip]

Archive with 1 entries (1 files):
- tropicalmed-3453195-supplementary.pdf
